# Supplementary material for: Optogenetically-Induced Population Discharge Threshold as a Sensitive Measure of Network Excitability
Source: eNeuro. 2019 Nov 6;6(6):ENEURO.0229-18.2019. doi: 10.1523/ENEURO.0229-18.2019 (PMC6838688; doi:10.1523/ENEURO.0229-18.2019)
Supplement: Extended data 1 — Supplementary optoDR - example output. Download Extended data 1, ZIP file. [file sup_enu-eN-MNT-0229-18-s01.zip]

Archive with 46 entries (45 files):
- Dependencies/
- Example_Manifest.xlsx
- READ_ME.txt
- RUN_optoDR_analysis.m
- SID_11-25-15_0003_all_ci.png
- SID_11-25-15_0003_curves_summary_60_reps.png
- SID_11-25-15_0003_I50_Bin_6.png
- SID_11-25-15_0003_PS_sep_plot_ch7_60_reps.png
- SID_11-25-15_0003_raw_filt_all_60_reps.png
- SID_11-25-15_0003_RMS_sorted_thresh_60_reps.png
- SID_11-25-15_0003_RMS_thresh_summary_60_reps.png
- Dependencies/ciplot2.m
- Dependencies/copyfig.m
- Dependencies/DR_average_and_SE_sorted.m
- Dependencies/DR_filter_butter_bandpass.m
- Dependencies/DR_plot_butterfly_all_ci.m
- Dependencies/DR_spike_curve_fit.m
- Dependencies/DR_spike_curve_fit_bin.m
- Dependencies/DR_spike_RMS_calc.m
- Dependencies/DR_spike_sep_all_ch.m
- Dependencies/eps2pdf.m
- Dependencies/export_fig.m
- Dependencies/fastrms.m
- Dependencies/fix_lines.m
- Dependencies/ghostscript.m
- Dependencies/isolate_axes.m
- Dependencies/manual_subplot_tight.m
- Dependencies/manual_subplot_tight2.m
- Dependencies/mexprog.mexw64
- Dependencies/myColorMap.m
- Dependencies/norm_curve.m
- Dependencies/ns_CloseFile.m
- Dependencies/ns_GetAnalogData.m
- Dependencies/ns_GetEntityInfo.m
- Dependencies/ns_GetEventData.m
- Dependencies/ns_GetFileInfo.m
- Dependencies/NS_import_optoDR_sort_dec_list.m
- Dependencies/ns_OpenFile.m
- Dependencies/ns_SetLibrary.m
- Dependencies/optoDR_import.m
- Dependencies/pdf2eps.m
- Dependencies/pdftops.m
- Dependencies/predict.m
- Dependencies/print2array.m
- Dependencies/print2eps.m
- Dependencies/user_string.m
