# Supplementary material for: Optogenetically-Induced Population Discharge Threshold as a Sensitive Measure of Network Excitability
Source: eNeuro. 2019 Nov 6;6(6):ENEURO.0229-18.2019. doi: 10.1523/ENEURO.0229-18.2019 (PMC6838688; doi:10.1523/ENEURO.0229-18.2019)
Supplement: Extended data 1 — Supplementary optoDR - example output. Download Extended data 1, ZIP file. [file sup_enu-eN-MNT-0229-18-s01.zip › Example_Manifest.xlsx]

## Sheet: master
rec_name	date	file_time	strain	experiment	experiment_details	dur	notes	condition	condition_code	experiment_file	an_num	rec_num	name	filename	import_path	number	date_time	datenum	dob	surgery_date	age_at_implant	days_postop	rec_qual	thresh_ch	well_sep	full_curve	histology	on_target	i50_lvl	i50_mW	baseline_dur_min	baseline_dur_sec	led_cal	fiber_eff	fiber_rot_var	fiber_elec_dist	raw_fs	fs	chs	project	gain	seg_srt	seg_len	import_chs	ch_map	ref_chs	ref_hp	rmswind	epoch
SID_11-25-15_0003	2015-12-10	14:12:00	Thy1	Spike DR - Full Range	20lvls; 60pres; 10ms pulse; 3s ISI	60 min				10ch_spike_and_wide_analog_LED_DR_curve_log.xpr	29	3	SID_11-25-15	SID_11-25-15_0003.ddf	E:\Data\SID_11-25-15\SID_11-25-15_0003.ddf	_0003	2015-12-10 14:12:41	736309	2015-07-25	2015-11-25	123	15	Good	CA1-L	yes	yes	yes	yes					1	60.24	5.14	0.7	40000	4000	8		500			1 2 3 4 5 6 7 8	13 14 15 16 17 18 19 20			20	0.2
[truncated: 13 more columns]
