# Supplementary material for: Optogenetically-Induced Population Discharge Threshold as a Sensitive Measure of Network Excitability
Source: eNeuro. 2019 Nov 6;6(6):ENEURO.0229-18.2019. doi: 10.1523/ENEURO.0229-18.2019 (PMC6838688; doi:10.1523/ENEURO.0229-18.2019)
Supplement: Extended data 1 — Supplementary optoDR - example output. Download Extended data 1, ZIP file. [file sup_enu-eN-MNT-0229-18-s01.zip › Dependencies/ciplot2.m]

function ciplot2(lower,upper,x,colour);
     
% ciplot(lower,upper)       
% ciplot(lower,upper,x)
% ciplot(lower,upper,x,colour)
%
% Plots a shaded region on a graph between specified lower and upper confidence intervals (L and U).
% l and u must be vectors of the same length.
% Uses the 'fill' function, not 'area'. Therefore multiple shaded plots
% can be overlayed without a problem. Make them transparent for total visibility.
% x data can be specified, otherwise plots against index values.
% colour can be specified (eg 'k'). Defaults to blue.

% Raymond Reynolds 24/11/06

if length(lower)~=length(upper)
    error('lower and upper vectors must be same length')
end

if nargin<4
    colour='b';
end

% if nargin<3
%     x=1:length(lower);
% end

%x=1:length(lower); %temporary hack

% convert to row vectors so fliplr can work
if find(size(x)==(max(size(x))))<2
x=x'; end
if find(size(lower)==(max(size(lower))))<2
lower=lower'; end
if find(size(upper)==(max(size(upper))))<2
upper=upper'; end

fill([x fliplr(x)],[upper fliplr(lower)],colour,'lineStyle','none')
