# Supplementary material for: Optogenetically-Induced Population Discharge Threshold as a Sensitive Measure of Network Excitability
Source: eNeuro. 2019 Nov 6;6(6):ENEURO.0229-18.2019. doi: 10.1523/ENEURO.0229-18.2019 (PMC6838688; doi:10.1523/ENEURO.0229-18.2019)
Supplement: Extended data 1 — Supplementary optoDR - example output. Download Extended data 1, ZIP file. [file sup_enu-eN-MNT-0229-18-s01.zip › Dependencies/DR_filter_butter_bandpass.m]

function [ wave_filt ] = DR_filter_butter_bandpass( input, order,Fc1,Fc2, pad_sec,fs)
%DR_filter_butter_highpass highpass butterworth filter
%
%   Usage:
%      [ wave_filt ] = DR_filter_butter_highpass( input, order,Fc, pad_sec,fs)
%
%   Description:
%       Pads and filters data in the DR format:
%       input{chs,levels}(epoch,reps)
%
%   Parameters:
%       input	    DR data to be filtered
%       order       Filter order
%       Fc          Cutoff
%       pad_sec     The size of the pad in seconds
%       fs          Sampling frequency (samples/sec)
%
%   Return Values:
%       wave_filt   A cell array containing the filtered data
%
%   Copyright (C) 2016 xxxxx xxxxxx
%   Author: xxxxx xxxxxx
%   Last modification: 5/24/2016
%
% Apply BandPass Filter

% order   = 8;     % Order
% Fc1 = 5;   % First Cutoff Frequency
% Fc2 = 200;  % Second Cutoff Frequency

% Construct an FDESIGN object and call its BUTTER method.
p1  = fdesign.bandpass('N,F3dB1,F3dB2', order, Fc1,Fc2, fs);
Hd = design(p1, 'butter');

%Run filter (with padding)
% pad_sec = 0.1;
padding = zeros(pad_sec*fs,1);

padded_wave = zeros(length(input{1,1})+2*pad_sec*fs,1);
temp_wave = zeros(length(input{1,1})+2*pad_sec*fs,1);
wave_filt = cell(size(input));

for a = 1:size(input,1)
    for b = 1:size(input,2)
        wave_filt{a,b} = zeros(size(input{a,b}));
    end
end

for a = 1:size(input,1)
    for b = 1:size(input,2)
        for c = 1:size(input{a,b},2)
            padded_wave = vertcat(padding,input{a,b}(:,c),padding);
            temp_wave = filtfilt(Hd.sosMatrix,Hd.ScaleValues,padded_wave);
            wave_filt{a,b}(:,c) = temp_wave((pad_sec*fs)+1:length(temp_wave)-(pad_sec*fs),1);
        end
    end
end


end
