# Supplementary material for: Optogenetically-Induced Population Discharge Threshold as a Sensitive Measure of Network Excitability
Source: eNeuro. 2019 Nov 6;6(6):ENEURO.0229-18.2019. doi: 10.1523/ENEURO.0229-18.2019 (PMC6838688; doi:10.1523/ENEURO.0229-18.2019)
Supplement: Extended data 1 — Supplementary optoDR - example output. Download Extended data 1, ZIP file. [file sup_enu-eN-MNT-0229-18-s01.zip › Dependencies/norm_curve.m]

function y = norm_curve(x,u,s)
%norm_curve   Creates a gaussian curve
%
%   Usage:
%      curve = norm_curve(x,u,s)
%
%   Description:
%       Creates a gaussian curve using 1D array x, mean u, and SD s. 
%
%   Parameters:
%       x            1D array (x-axis)
%       u            mean
%       s            standard deviation
%
%   Return Values:
%       y           gaussian curve (will need to be scaled later if
%                    necessary)
%
%
%   Copyright (C) 2017 xxxxx xxxxxx
%   Author: xxxxx xxxxxx
%   Last modification: 1/2/2017
%   Author name has been removed to fulfil the double blinding requirements of eNeuro. 
%   This software package is intended for reviewers and editors of the manuscript 
%   "Optogenetically-Induced Epileptiform Discharge Threshold as a Sensitive Measure 
%   of Network Excitability" at the journal "eNeuro" only. 


if nargin < 3
    s = 1;
end

if nargin < 2
    u = 1;
end

if nargin < 1
    fs = 1000;
    x = -3:1/fs:3;
end

y = (1/(s*sqrt(2*pi)))*exp((-(x-u).^2)/(2*s.^2));

end

%For reviewers and editors of eNeuro only, all other use prohibited. 
