# Supplementary material for: Optogenetically-Induced Population Discharge Threshold as a Sensitive Measure of Network Excitability
Source: eNeuro. 2019 Nov 6;6(6):ENEURO.0229-18.2019. doi: 10.1523/ENEURO.0229-18.2019 (PMC6838688; doi:10.1523/ENEURO.0229-18.2019)
Supplement: Extended data 1 — Supplementary optoDR - example output. Download Extended data 1, ZIP file. [file sup_enu-eN-MNT-0229-18-s01.zip › Dependencies/NS_import_optoDR_sort_dec_list.m]

function [time, sort_wave, list, error_flag] = NS_import_optoDR_sort_dec_list(path,file_info)
%NS_import_optoDR   Imports randomized DR block data and outputs in a cell array
%
%   Usage:
%      [waveforms,list] = NS_import_oPDT_DR_sort_dec_list(path,manifest)
%
%   Description:
%       Using neuroshare this function imports data from randomized DR experiments 
%       and outputs in a cell array with the format waveforms{chs,levels}(epoch,reps).
%       The data are then ordered and outputed in a cell array. With decimation.
%
%   Parameters:
%       path	    This specifies the entire path to the data.
%       file_info    This is a structure that contains the following:
%           .raw_fs      Undecimated sampling rate in samples/sec.
%           .fs          Post-decimation sampling rate in samples/sec.
%           .dec_factor  The decimation factor.
%           .chs         The number of data channels in the file (usually 8 or 16)
%           .levels      The number of levels of stim used in the experiment
%                   (usually 10 or 20)
%           .reps        Reps per level, usually 60
%           .pre         The length of data before stim to import in each epoch,
%                   in samples, usually 0.05*fs.
%           .epoch       Total epoch duration in samples (including pre),
%                   usually 0.15*fs or 0.2*fs.
%           .first_pulse The first pulse in seconds (usually 1 but sometimes 600)
%           .pulse_int   The interval between pulses in seconds (usually 3)
%           .fs          Sampling rate in samples/sec.
%       
%
%   Return Values:
%       sort_wave   An ordered cell array containing the data in the form
%                   of sort_wave{chs,levels}(epoch,reps)
%       list        The unordered list. 
%
%
%   Copyright (C) 2018 xxxxx xxxxxx
%   Author: xxxxx xxxxxx
%   Last modification: 2/4/2018
%   Author name has been removed to fulfil the double blinding requirements of eNeuro. 
%   This software package is intended for reviewers and editors of the manuscript 
%   "Optogenetically-Induced Epileptiform Discharge Threshold as a Sensitive Measure 
%   of Network Excitability" at the journal "eNeuro" only.


% Load NeuroShare DLL
DLLName = 'C:\DataWave\DWShared\nsDWFile64.dll';
[nsresult] = ns_SetLibrary(DLLName);

if exist(path,'file')<1
    disp('File Not Found');
    error_flag = 1;
else
    
    % Load data file and display some info about the file
    [~, hfile] = ns_OpenFile(path);
    [~, Info] = ns_GetFileInfo(hfile);
    
    % Build catalogue of entities
    [~, EntityInfo] = ns_GetEntityInfo(hfile,1:1:Info.EntityCount);
    
    % Define Channels
    %%%%%%%%%%%%%%%%%
    import_chs = file_info.ch_map;
    sync_ch = file_info.sync_ch;
    list_ch = file_info.list_ch;
    
    chs = file_info.chs;
    levels = file_info.levels;
    reps = file_info.reps;
    first_pulse = file_info.first_pulse;
    pulse_int = file_info.pulse_int;
    fs = file_info.raw_fs;
    dec_fs = file_info.fs;
    dec_factor = round(fs/dec_fs);
    epoch = file_info.epoch*fs;
    pre = file_info.pre*fs;
    time = -pre:1/dec_fs:(epoch-pre)-(1/dec_fs);
    
    total_reps = levels*reps;
    waveforms = cell(chs,1);
    list = zeros(total_reps,1);
    ord_wave = cell(chs,1);
    sort_wave = cell(chs,levels);
    
    error_flag = 0;
    
    % Find Sync Pulse Onset Indicies
    %%%%%%%%%%%%%%%%%%%%%%%%%%%%%%%%
    
    srt = (first_pulse*fs) - (0.2*fs);
    int = pulse_int*fs;
    
    sync_epoch = 0.4*fs;
    ind = srt:int:srt+(int*total_reps)-int;
    pulse_ind = zeros(total_reps,1);
    
    c = 1;
    for a = 1:length(ind)
        [nsresult,ContinuousCount,wave] = ns_GetAnalogData(hfile,sync_ch,ind(a),sync_epoch);
        if ~(nsresult == 0)
            error_flag = 2;
            disp(strcat('Import Error - Sync Pulse -',num2str(a)));
            disp(nsresult);
            return
        end
        for b = 1:sync_epoch
            if wave(b,1)>50
                pulse_ind(c,1) = b+(ind(a));
                c = c+1;
                break
            end
        end
    end
    
    % Import Data and Save in a Cell Array
    %%%%%%%%%%%%%%%%%%%%%%%%%%%%%%%%%%%%%%
    for a = 1:chs
        waveforms{a,1} = zeros(round(epoch/dec_factor),total_reps);
    end
    
    for a = 1:chs
        for b = 1:length(pulse_ind)
            [nsresult,ContinuousCount,temp] = ns_GetAnalogData(hfile,import_chs(a),pulse_ind(b)-pre,epoch);
            if ~(nsresult == 0)
                error_flag = 3;
                disp(strcat('Import Error - Data Ch:',num2str(a),' Ind:',num2str(b),' Sample:',num2str(pulse_ind(b)-pre),' Pre:',num2str(pre)));
                disp(nsresult);
                return
            end
            waveforms{a,1}(:,b) = decimate(temp,dec_factor);
        end
    end
    
    % Import List
    %%%%%%%%%%%%%
    
    [nsresult, TimeStamp, list_data, DataSize] = ns_GetEventData(hfile, list_ch, 1:EntityInfo(list_ch,1).ItemCount);
    if ~(nsresult == 0)
        error_flag = 4;
        disp('Import Error - List');
        disp(nsresult);
        return
    end
    % for a = 1:EntityInfo(listID,1).ItemCount
    %     list(a,1) = str2num(list_data{a,1});
    % end
    
    for a = 1:total_reps           %This version allows for bringing in less that the length of the list
        list(a,1) = str2num(list_data{a,1});
    end
    
    
    % Sort Waveforms
    [list_sorted , sorted_indexes_list] = sort(list);
    
    list_out = list_sorted(1:reps:total_reps,1);
    
    for a = 1:chs
        ord_wave{a,1} = waveforms{a,1}(:,sorted_indexes_list);
    end
    
    ind2 = 1:reps:total_reps;
    
    for a = 1:chs
        for b = 1:levels
            sort_wave{a,b} = ord_wave{a,1}(:,ind2(b):ind2(b)+(reps-1));
        end
    end
    
    
    disp(strcat('Imported: ',path,' -',num2str(length(pulse_ind)),' items'));
    
    %Close the file to save on memory
    [~] = ns_CloseFile(hfile);
end
end

%For reviewers and editors of eNeuro only, all other use prohibited. 
