# Supplementary material for: Optogenetically-Induced Population Discharge Threshold as a Sensitive Measure of Network Excitability
Source: eNeuro. 2019 Nov 6;6(6):ENEURO.0229-18.2019. doi: 10.1523/ENEURO.0229-18.2019 (PMC6838688; doi:10.1523/ENEURO.0229-18.2019)
Supplement: Extended data 1 — Supplementary optoDR - example output. Download Extended data 1, ZIP file. [file sup_enu-eN-MNT-0229-18-s01.zip › Dependencies/optoDR_import.m]

function errors = optoDR_import(extract_path,manifest,reimport)
%optoDR_import    Imports, decimates, extracts peri-stimulus epochs from DR data, and saves
%                 for further analysis. It uses a spreadsheet to organize files and their
%                 associated parameters called a "Manifest". An example manifest is
%                 provided.
%
%   Usage:
%      errors = optoDR_import(extract_path,manifest)
%
%   Description:
%       Imports raw data from acq files and extracts peri-stimulus epochs
%
%   Parameters:
%       extract_path    Path to location to save extracted data
%       manifest        List of files and attributes (structure)
%       reimport        Flag that determines if existing extracted files are
%                       skipped or overwritten
%
%   Return Values:
%       errors          Indicates import errors
%
%
%   Copyright (C) 2017 xxxxx xxxxxx
%   Author: xxxxx xxxxxx
%   Last modification: 1/2/2017

%   Author name has been removed to fulfil the double blinding requirements of eNeuro. 
%   This software package is intended for reviewers and editors of the manuscript 
%   "Optogenetically-Induced Epileptiform Discharge Threshold as a Sensitive Measure 
%   of Network Excitability" at the journal "eNeuro" only. 


% Defaults

if nargin < 3
    reimport = 0;
end

ext = '.mat'; %output file format
errors = zeros(length(manifest),1);

%Import data

for p = 1:length(manifest)
    %for p = 35
    
    if exist(strcat(extract_path,manifest(p).filename,ext),'file')>0 && reimport == 0
        disp(['File Already Exists: ',manifest(p).filename]);
    else
        
        file_info = manifest(p); %file_info for each file is saved with the data
        
        [time, sep_wave , list, flag] = NS_import_optoDR_sort_dec_list(file_info.import_path,file_info); %import data
        
        if flag > 0
            errors(p) = flag;
            disp(['Skipping file: ',file_info.filename]);
        else
            
            
            % Filter Data (for spike detection)
            %%%%%%%%%%%%%%%%%%%%%%%%%%%%%%%%%%%
            
            % Apply BandPass Filter
            filt_ord = 8;
            highpass = 5;
            lowpass = 300;
            pad_sec = 0.1;
            
            wave_filt = DR_filter_butter_bandpass(sep_wave, filt_ord,highpass,lowpass, pad_sec,file_info.fs);
            
            disp(['Filtered: ',file_info.filename]);
            
            %File Info
            manifest(p).list = list;
            file_info.list = list;
            file_info.filt_ord = filt_ord;
            file_info.highpass = highpass;
            file_info.lowpass = lowpass;
            file_info.pad_sec = pad_sec;
            %file_info.rmswind = rmswind;
            
            save(strcat(extract_path,file_info.filename,ext),'file_info','time','sep_wave','wave_filt'); %raw and filtered data are saved
            
            disp(['Saved: ',file_info.filename]);
        end
    end
end

end


%For reviewers and editors of eNeuro only, all other use prohibited. 
